# Supplementary material for: Effects of Gabapentin on the Treatment of Behavioral Disorders in Dogs: A Retrospective Evaluation
Source: Animals (Basel). 2024 May 14;14(10):1462. doi: 10.3390/ani14101462 (PMC11117262; doi:10.3390/ani14101462)
Supplement: Supplementary file 1 [file animals-14-01462-s001.zip]

Archive with 1 entries (1 files):
- animals-2982967-supplementary.pdf
